# Supplementary material for: Ionothermal Synthesis of Cadmium Coordination Polymers: Ionic Liquid Effects on the Synthesis, Structural, and Thermal Characterization
Source: Molecules. 2019 Nov 9;24(22):4059. doi: 10.3390/molecules24224059 (PMC6891532; doi:10.3390/molecules24224059)
Supplement: Supplementary file 1 [file molecules-24-04059-s001.zip]

Archive with 5 entries (5 files):
- archive_1_CdOxF2Ina.cif
- archive_2_CdBpyNO3_2.cif
- checkcif_1.pdf
- checkcif_2.pdf
- SM_623454.docx
