# Supplementary material for: Ionothermal Synthesis of Cadmium Coordination Polymers: Ionic Liquid Effects on the Synthesis, Structural, and Thermal Characterization
Source: Molecules. 2019 Nov 9;24(22):4059. doi: 10.3390/molecules24224059 (PMC6891532; doi:10.3390/molecules24224059)
Supplement: Supplementary file 1 [file molecules-24-04059-s001.zip › archive_1_CdOxF2Ina.cif]

#\#CIF_1.1
 
#  CIF produced by WinGX routine CIF_UPDATE
#  Created on 2019-08-23 at 10:38:07
#  Using CIFtbx version 3.0.4  1 Sep 2006
 
#  Dictionary name : cif_core.dic
#  Dictionary vers : 2.4.3
#  Request file    : c:\wingx\files\archive.reqdat
#  CIF files read  : cd3ina2_abs project
 
#------------------ SECTION 1. GLOBAL INFORMATION ---------------------------#
 
data_global
 
#------------------ AUDIT DETAILS -------------------------------------------#
 
_audit_creation_date            2019-08-23
_audit_creation_method          'WinGX routine CIF_UPDATE'
_audit_conform_dict_name        cif_core.dic
_audit_conform_dict_version     2.4.3
_audit_conform_dict_location    ftp://ftp.iucr.org/pub/cif_core.dic
_audit_update_record            ?
 
#------------------ AUTHOR DETAILS -------------------------------------------#
 
# Name and address of author for correspondence
 
_publ_contact_author_name       'Serrano Larrea, Edurne'
_publ_contact_author_address
;
Dpto. Mineralogia y Petrolog\'ia
Sarriena s/n, 48940 Leioa
Universidad del Pa\'is Vasco, UPV/EHU
;
_publ_contact_author_email       'edurne.serrano@ehu.eus'
_publ_contact_author_fax         '+34946013500'
_publ_contact_author_phone       '+34946015984'
 
loop_
_publ_author_name
_publ_author_address
'PerezF, I\~nigo'
;Dpto. Mineralog\'ia y Petrolog\'ia
Universidad del Pa\'is Vasco, UPV/EHU
B. Sarriena s/n
48940 Leioa
Spain
;
'Larrea, Edurne S.'
;Dpto. Mineralog\'ia y Petrolog\'ia
Universidad del Pa\'is Vasco, UPV/EHU
B. Sarriena s/n
48940 Leioa
Spain
;
'Bazan, Bego\~na'
;Dpto. Mineralog\'ia y Petrolog\'ia
Universidad del Pa\'is Vasco, UPV/EHU
B. Sarriena s/n
48940 Leioa
Spain
;
'Barandika, Gotzone'
;Dpto. Qu\'imica Inorg\'anica
Universidad del Pa\'is Vasco, UPV/EHU
B. Sarriena s/n
48940 Leioa
Spain
;
'Urtiaga, M. Karmele'
;Dpto. Mineralog\'ia y Petrolog\'ia
Universidad del Pa\'is Vasco, UPV/EHU
B. Sarriena s/n
48940 Leioa
Spain
;
'Arriortua, Mar\'ia  I.'
;Dpto. Mineralog\'ia y Petrolog\'ia
1.Universidad del Pa\'is Vasco, UPV/EHU
B. Sarriena s/n
48940 Leioa
Spain
2.BCMaterials (Basque Center for Materials, Applications & Nanostructures)
UPV/EHU Scientific Park, Martina Casiano Building, 3th floor, Sarriena s/n
48940 Leioa
Spain
;
 
# Insert blank lines between references
 
_publ_section_references
;
 
Cambridge Structural Database: Allen, F. R. (2002). Acta Cryst. B58, 380-388.
 
CrysAlis CCD, CrysAlis RED and associated programs: Oxford Diffraction (2006).
Program name(s). Oxford Diffraction Ltd, Abingdon, England.
 
ORTEP-3: Farrugia, L. J. (2012). J. Appl. Cryst. 45, 849-854.
 
PLATON: Spek, A. L. (2009). Acta. Cryst. D65, 148-155.
 
SHELX: Sheldrick, G. M. (2008). Acta Cryst. A64, 112-122.

WinGX: Farrugia, L. J. (2012). J. Appl. Cryst. 45, 849-854.
 
;
 
#------------------  SECTION 2. COMPOUND(S) DETAILS -------------------------#
 
data_shelx
 
_audit_creation_date                    2019-08-23T10:38:07-00:00
_audit_creation_method                  'WinGX routine CIF_UPDATE'
_audit_conform_dict_name                cif_core.dic
_audit_conform_dict_version             2.4.3
_audit_conform_dict_location            ftp://ftp.iucr.org/pub/cif_core.dic
_publ_requested_category                FM
 
#----------------------------------------------------------------------------#
#                   CHEMICAL INFORMATION                                     #
#----------------------------------------------------------------------------#
 
_chemical_formula_sum                   'C14 H8 Cd3 F2 N2 O8'
_chemical_formula_weight                707.42
 
#----------------------------------------------------------------------------#
#                   UNIT CELL INFORMATION                                    #
#----------------------------------------------------------------------------#
 
_symmetry_cell_setting                  monoclinic
_symmetry_space_group_name_H-M          'P 21/n'
_symmetry_space_group_name_Hall         '-P 2yn'
_symmetry_Int_Tables_number             14
loop_
    _symmetry_equiv_pos_as_xyz
'x, y, z'
'-x+1/2, y+1/2, -z+1/2'
'-x, -y, -z'
'x-1/2, -y-1/2, z-1/2'
 
_cell_length_a                          10.4405(4)
_cell_length_b                          7.6000(2)
_cell_length_c                          12.2919(5)
_cell_angle_alpha                       90
_cell_angle_beta                        113.019(5)
_cell_angle_gamma                       90
_cell_volume                            897.67(6)
_cell_formula_units_Z                   2
_cell_measurement_temperature           100.0(1)
_cell_measurement_reflns_used           2029
_cell_measurement_theta_min             3.407
_cell_measurement_theta_max             27.095
 
#----------------------------------------------------------------------------#
#                   CRYSTAL INFORMATION                                      #
#----------------------------------------------------------------------------#
 
_exptl_crystal_description              tabular
_exptl_crystal_colour                   yellow
_exptl_crystal_size_max                 0.331
_exptl_crystal_size_mid                 0.103
_exptl_crystal_size_min                 0.051
_exptl_crystal_density_diffrn           2.617
_exptl_crystal_F_000                    664
loop_
    _exptl_crystal_face_index_h
    _exptl_crystal_face_index_k
    _exptl_crystal_face_index_l
    _exptl_crystal_face_perp_dist
-8 0 -10 0.029
0 11 2 0.0174
-10 6 12 0.1151
11 -6 -9 0.1691
3 -10 5 0.0638
-6 -4 -10 0.0366
-6 -7 13 0.1319
11 5 2 0.0852
-1 4 -14 0.0788
8 0 10 0.0223
14 1 -12 0.1698
-14 -1 11 0.1406
 
 
#----------------------------------------------------------------------------#
#                   ABSORPTION CORRECTION                                    #
#----------------------------------------------------------------------------#
 
_exptl_absorpt_coefficient_mu           3.589
_exptl_absorpt_correction_type          gaussian
_exptl_absorpt_process_details
;
        CrysAlisPro 1.171.38.41 (Rigaku Oxford Diffraction, 2015)
Numerical absorption correction based on gaussian integration over
                        a multifaceted crystal model
        Empirical absorption correction using spherical harmonics,
 implemented in SCALE3 ABSPACK scaling algorithm.
;
_exptl_absorpt_correction_T_min         0.542
_exptl_absorpt_correction_T_max         0.854
 
#----------------------------------------------------------------------------#
#                   DATA COLLECTION                                          #
#----------------------------------------------------------------------------#
 
_diffrn_source                          'micro-focus sealed X-ray tube'
_diffrn_source_type                     'SuperNova (Mo) X-ray Source'
_diffrn_ambient_temperature             100.0(1)
_diffrn_ambient_environment             N~2~
_diffrn_radiation_wavelength            0.71073
_diffrn_radiation_type                  MoK\a
_diffrn_radiation_monochromator         mirror
_diffrn_radiation_probe                 x-ray
_diffrn_detector                        'CCD plate'
_diffrn_detector_type                   Eos
_diffrn_detector_area_resol_mean        16.2439
_diffrn_orient_matrix_type
                                'CrysAlisPro convention (1999,Acta A55,543-557)'
_diffrn_orient_matrix_ub_11             0.0513573
_diffrn_orient_matrix_ub_12             -0.0657604
_diffrn_orient_matrix_ub_13             0.0090906
_diffrn_orient_matrix_ub_21             -0.0282091
_diffrn_orient_matrix_ub_22             -0.0185742
_diffrn_orient_matrix_ub_23             -0.0614589
_diffrn_orient_matrix_ub_31             0.0449189
_diffrn_orient_matrix_ub_32             0.0635513
_diffrn_orient_matrix_ub_33             -0.0085832
_diffrn_measurement_device              'four-circle diffractometer'
_diffrn_measurement_device_type
                                       'SuperNova, Single source at offset, Eos'
_diffrn_measurement_method              '\w scans'
_diffrn_reflns_av_R_equivalents         0.0517
_diffrn_reflns_av_unetI/netI            0.0841
_diffrn_reflns_number                   5712
_diffrn_reflns_limit_h_min              -13
_diffrn_reflns_limit_h_max              12
_diffrn_reflns_limit_k_min              -9
_diffrn_reflns_limit_k_max              9
_diffrn_reflns_limit_l_min              -15
_diffrn_reflns_limit_l_max              15
_diffrn_reflns_theta_min                3.229
_diffrn_reflns_theta_max                27.208
_diffrn_reflns_theta_full               25.242
_diffrn_measured_fraction_theta_full
                                        0.999
_diffrn_measured_fraction_theta_max
                                        0.919
_diffrn_reflns_Laue_measured_fraction_full
                                        0.999
_diffrn_reflns_Laue_measured_fraction_max
                                        0.919
_diffrn_reflns_point_group_measured_fraction_full
                                        0.999
_diffrn_reflns_point_group_measured_fraction_max
                                        0.919
_reflns_Friedel_coverage                0
_reflns_number_total                    1846
_reflns_number_gt                       1546
_reflns_threshold_expression            'I > 2\s(I)'
 
#----------------------------------------------------------------------------#
#                   COMPUTER PROGRAMS USED                                   #
#----------------------------------------------------------------------------#
 
_computing_data_collection
                                     'CrysAlisPro 1.171.38.41 (Rigaku OD, 2015)'
_computing_cell_refinement
                                     'CrysAlisPro 1.171.38.41 (Rigaku OD, 2015)'
_computing_data_reduction
                                     'CrysAlisPro 1.171.38.41 (Rigaku OD, 2015)'
_computing_structure_refinement         'SHELXL-2014/7 (Sheldrick, 2014)'
 
#----------------------------------------------------------------------------#
#                   STRUCTURE SOLUTION                                       #
#----------------------------------------------------------------------------#
 
_atom_sites_solution_hydrogens          difmap
 
#----------------------------------------------------------------------------#
#                   REFINEMENT INFORMATION                                   #
#----------------------------------------------------------------------------#
 
_refine_ls_structure_factor_coef        Fsqd
_refine_ls_matrix_type                  full
_refine_ls_weighting_scheme             calc
_refine_ls_weighting_details
                      'w=1/[\s^2^(Fo^2^)+(0.0137P)^2^] where P=(Fo^2^+2Fc^2^)/3'
_refine_ls_hydrogen_treatment           refxyz
_refine_ls_extinction_method            none
_refine_ls_number_reflns                1846
_refine_ls_number_parameters            145
_refine_ls_number_restraints            0
_refine_ls_R_factor_all                 0.0451
_refine_ls_R_factor_gt                  0.0339
_refine_ls_wR_factor_ref                0.0621
_refine_ls_wR_factor_gt                 0.0553
_refine_ls_goodness_of_fit_ref          1.049
_refine_ls_restrained_S_all             1.049
_refine_ls_shift/su_max                 0
_refine_ls_shift/su_mean                0
_refine_diff_density_max                0.755
_refine_diff_density_min                -0.822
_refine_diff_density_rms                0.195
 
#----------------------------------------------------------------------------#
#                   CONSTRAINTS AND RESTRAINTS                               #
#----------------------------------------------------------------------------#
 
 
#----------------------------------------------------------------------------#
#                   ATOMIC TYPES, COORDINATES AND THERMAL PARAMETERS         #
#----------------------------------------------------------------------------#
 
loop_
    _atom_type_symbol
    _atom_type_description
    _atom_type_scat_dispersion_real
    _atom_type_scat_dispersion_imag
    _atom_type_scat_source
C C 0.0033 0.0016 'International Tables Vol C Tables 4.2.6.8 and 6.1.1.4'
H H 0 0 'International Tables Vol C Tables 4.2.6.8 and 6.1.1.4'
Cd Cd -0.8075 1.2024 'International Tables Vol C Tables 4.2.6.8 and 6.1.1.4'
N N 0.0061 0.0033 'International Tables Vol C Tables 4.2.6.8 and 6.1.1.4'
O O 0.0106 0.006 'International Tables Vol C Tables 4.2.6.8 and 6.1.1.4'
F F 0.0171 0.0103 'International Tables Vol C Tables 4.2.6.8 and 6.1.1.4'
 
loop_
    _atom_site_label
    _atom_site_type_symbol
    _atom_site_fract_x
    _atom_site_fract_y
    _atom_site_fract_z
    _atom_site_U_iso_or_equiv
    _atom_site_adp_type
    _atom_site_occupancy
    _atom_site_site_symmetry_order
    _atom_site_calc_flag
    _atom_site_refinement_flags_posn
    _atom_site_refinement_flags_adp
    _atom_site_refinement_flags_occupancy
    _atom_site_disorder_assembly
    _atom_site_disorder_group
Cd1 Cd 0.70876(4) 0.78726(5) 0.72227(3) 0.00827(12) Uani 1 1 d . . . . .
Cd2 Cd 0.5 0.5 0.5 0.00986(14) Uani 1 2 d S . P . .
O1 O 0.6769(4) 0.5778(5) 0.4507(3) 0.0205(9) Uani 1 1 d . . . . .
O2 O 0.8094(4) 0.7671(5) 0.5912(3) 0.0171(9) Uani 1 1 d . . . . .
O3 O 0.6218(4) 1.0894(5) 0.6317(3) 0.0153(8) Uani 1 1 d . . . . .
O4 O 0.4872(4) 0.7872(4) 0.5490(3) 0.0123(8) Uani 1 1 d . . . . .
F1 F 0.6418(3) 0.4983(4) 0.6880(3) 0.0168(7) Uani 1 1 d . . . . .
N1 N 0.5694(5) 0.8119(5) 0.8274(4) 0.0132(10) Uani 1 1 d . . . . .
C1 C 0.4523(6) 0.9050(8) 0.7845(5) 0.0231(15) Uani 1 1 d . . . . .
H1 H 0.434(6) 0.954(7) 0.718(5) 0.028 Uiso 1 1 d . U . . .
C2 C 0.3559(6) 0.9105(8) 0.8355(5) 0.0203(14) Uani 1 1 d . . . . .
H2 H 0.274(5) 0.972(7) 0.805(5) 0.024 Uiso 1 1 d . U . . .
C3 C 0.3831(5) 0.8176(6) 0.9399(5) 0.0108(12) Uani 1 1 d . . . . .
C4 C 0.5058(7) 0.7256(8) 0.9867(5) 0.0219(14) Uani 1 1 d . . . . .
H4 H 0.529(6) 0.675(7) 1.056(5) 0.026 Uiso 1 1 d . U . . .
C5 C 0.5954(6) 0.7228(8) 0.9276(6) 0.0223(14) Uani 1 1 d . . . . .
H5 H 0.682(6) 0.664(7) 0.961(5) 0.027 Uiso 1 1 d . U . . .
C6 C 0.7811(6) 0.6754(7) 0.5007(6) 0.0173(13) Uani 1 1 d . . . . .
C7 C 0.5378(5) 1.0877(6) 0.5240(5) 0.0116(12) Uani 1 1 d . . . . .
 
loop_
    _atom_site_aniso_label
    _atom_site_aniso_U_11
    _atom_site_aniso_U_22
    _atom_site_aniso_U_33
    _atom_site_aniso_U_23
    _atom_site_aniso_U_13
    _atom_site_aniso_U_12
Cd1 0.0079(2) 0.0093(2) 0.0089(2) -0.00132(15) 0.00463(17) -0.00106(15)
Cd2 0.0088(3) 0.0114(3) 0.0095(3) -0.0015(2) 0.0037(2) -0.0028(2)
O1 0.016(2) 0.029(2) 0.023(2) -0.0103(19) 0.016(2) -0.0119(19)
O2 0.023(2) 0.019(2) 0.017(2) -0.0066(17) 0.017(2) -0.0038(18)
O3 0.015(2) 0.016(2) 0.011(2) -0.0016(16) 0.0010(18) -0.0053(17)
O4 0.017(2) 0.0074(18) 0.015(2) 0.0066(16) 0.0086(18) 0.0018(16)
F1 0.0161(17) 0.0147(16) 0.0140(18) -0.0002(13) -0.0001(15) 0.0000(14)
N1 0.016(3) 0.013(2) 0.018(3) 0.0039(19) 0.014(2) 0.003(2)
C1 0.020(3) 0.035(4) 0.016(4) 0.009(3) 0.009(3) 0.008(3)
C2 0.011(3) 0.033(4) 0.016(3) 0.004(3) 0.005(3) 0.009(3)
C3 0.009(3) 0.012(3) 0.014(3) -0.003(2) 0.007(3) -0.002(2)
C4 0.024(4) 0.030(4) 0.014(3) 0.009(3) 0.010(3) 0.001(3)
C5 0.018(3) 0.029(4) 0.024(4) 0.012(3) 0.013(3) 0.010(3)
C6 0.014(3) 0.013(3) 0.033(4) 0.007(3) 0.019(3) 0.005(2)
C7 0.013(3) 0.011(3) 0.017(3) -0.001(2) 0.013(3) 0.001(2)
 
 
#----------------------------------------------------------------------------#
#                   MOLECULAR GEOMETRY                                       #
#----------------------------------------------------------------------------#
 
_geom_special_details
;
 All esds (except the esd in the dihedral angle between two l.s. planes)
 are estimated using the full covariance matrix.  The cell esds are taken
 into account individually in the estimation of esds in distances, angles
 and torsion angles; correlations between esds in cell parameters are only
 used when they are defined by crystal symmetry.  An approximate (isotropic)
 treatment of cell esds is used for estimating esds involving l.s. planes.
;
loop_
    _geom_bond_atom_site_label_1
    _geom_bond_atom_site_label_2
    _geom_bond_distance
    _geom_bond_site_symmetry_2
    _geom_bond_publ_flag
Cd1 F1 2.208(3) 2_656 ?
Cd1 O2 2.247(3) . ?
Cd1 F1 2.293(3) . ?
Cd1 N1 2.301(4) . ?
Cd1 O4 2.456(4) . ?
Cd1 O3 2.476(4) 2_646 ?
Cd1 O3 2.558(4) . ?
Cd2 F1 2.204(3) . ?
Cd2 F1 2.204(3) 3_666 ?
Cd2 O1 2.237(3) . ?
Cd2 O1 2.237(3) 3_666 ?
Cd2 O4 2.282(3) 3_666 ?
Cd2 O4 2.282(3) . ?
O1 C6 1.260(6) . ?
O2 C6 1.246(7) . ?
O3 C7 1.271(6) . ?
O3 Cd1 2.476(4) 2_656 ?
O4 C7 1.262(6) 3_676 ?
F1 Cd1 2.208(3) 2_646 ?
N1 C1 1.330(7) . ?
N1 C5 1.337(7) . ?
C1 C2 1.379(7) . ?
C2 C3 1.393(7) . ?
C3 C4 1.372(8) . ?
C3 C6 1.523(6) 4_576 ?
C4 C5 1.390(7) . ?
C6 C3 1.523(6) 4_675 ?
C7 O4 1.262(6) 3_676 ?
C7 C7 1.544(10) 3_676 ?
 
loop_
    _geom_angle_atom_site_label_1
    _geom_angle_atom_site_label_2
    _geom_angle_atom_site_label_3
    _geom_angle
    _geom_angle_site_symmetry_1
    _geom_angle_site_symmetry_3
    _geom_angle_publ_flag
F1 Cd1 O2 88.31(12) 2_656 . ?
F1 Cd1 F1 153.16(7) 2_656 . ?
O2 Cd1 F1 89.85(11) . . ?
F1 Cd1 N1 97.97(13) 2_656 . ?
O2 Cd1 N1 169.84(16) . . ?
F1 Cd1 N1 88.11(13) . . ?
F1 Cd1 O4 132.46(11) 2_656 . ?
O2 Cd1 O4 85.63(13) . . ?
F1 Cd1 O4 74.00(11) . . ?
N1 Cd1 O4 84.24(14) . . ?
F1 Cd1 O3 85.07(11) 2_656 2_646 ?
O2 Cd1 O3 94.37(12) . 2_646 ?
F1 Cd1 O3 68.38(11) . 2_646 ?
N1 Cd1 O3 94.12(13) . 2_646 ?
O4 Cd1 O3 142.38(12) . 2_646 ?
F1 Cd1 O3 68.09(11) 2_656 . ?
O2 Cd1 O3 86.29(12) . . ?
F1 Cd1 O3 138.48(11) . . ?
N1 Cd1 O3 88.64(13) . . ?
O4 Cd1 O3 64.49(11) . . ?
O3 Cd1 O3 153.14(10) 2_646 . ?
F1 Cd2 F1 180 . 3_666 ?
F1 Cd2 O1 89.91(12) . . ?
F1 Cd2 O1 90.09(12) 3_666 . ?
F1 Cd2 O1 90.09(12) . 3_666 ?
F1 Cd2 O1 89.91(12) 3_666 3_666 ?
O1 Cd2 O1 180 . 3_666 ?
F1 Cd2 O4 100.74(12) . 3_666 ?
F1 Cd2 O4 79.26(12) 3_666 3_666 ?
O1 Cd2 O4 92.39(12) . 3_666 ?
O1 Cd2 O4 87.61(12) 3_666 3_666 ?
F1 Cd2 O4 79.26(12) . . ?
F1 Cd2 O4 100.74(12) 3_666 . ?
O1 Cd2 O4 87.61(12) . . ?
O1 Cd2 O4 92.39(12) 3_666 . ?
O4 Cd2 O4 180 3_666 . ?
C6 O1 Cd2 132.1(3) . . ?
C6 O2 Cd1 131.6(3) . . ?
C7 O3 Cd1 140.1(3) . 2_656 ?
C7 O3 Cd1 115.3(3) . . ?
Cd1 O3 Cd1 101.43(13) 2_656 . ?
C7 O4 Cd2 123.4(3) 3_676 . ?
C7 O4 Cd1 118.6(3) 3_676 . ?
Cd2 O4 Cd1 95.56(12) . . ?
Cd2 F1 Cd1 125.57(13) . 2_646 ?
Cd2 F1 Cd1 102.62(11) . . ?
Cd1 F1 Cd1 119.91(13) 2_646 . ?
C1 N1 C5 117.3(4) . . ?
C1 N1 Cd1 120.3(4) . . ?
C5 N1 Cd1 122.1(4) . . ?
N1 C1 C2 123.8(5) . . ?
C1 C2 C3 118.8(5) . . ?
C4 C3 C2 117.7(5) . . ?
C4 C3 C6 122.0(5) . 4_576 ?
C2 C3 C6 120.3(5) . 4_576 ?
C3 C4 C5 119.8(5) . . ?
N1 C5 C4 122.5(5) . . ?
O2 C6 O1 128.5(5) . . ?
O2 C6 C3 116.8(5) . 4_675 ?
O1 C6 C3 114.7(5) . 4_675 ?
O4 C7 O3 126.9(5) 3_676 . ?
O4 C7 C7 116.5(6) 3_676 3_676 ?
O3 C7 C7 116.6(6) . 3_676 ?
 
_iucr_refine_instructions_details
;
    shelx.res created by SHELXL-2014/7
TITL a20180161_i14e in P21/n
CELL 0.71073 10.4405 7.6 12.2919 90 113.019 90
ZERR 2 0.0004 0.0002 0.0005 0 0.005 0
LATT 1
SYMM 0.5-X,0.5+Y,0.5-Z
SFAC C H Cd N O F
UNIT 28 16 6 4 16 4
L.S. 10
PLAN  20
FMAP 2
ACTA
BOND
MERG 2
WGHT    0.013700
FVAR       3.06311
CD1   3    0.708760    0.787264    0.722269    11.00000    0.00789    0.00927 =
         0.00889   -0.00132    0.00463   -0.00106
CD2   3    0.500000    0.500000    0.500000    10.50000    0.00876    0.01138 =
         0.00952   -0.00146    0.00365   -0.00283
O1    5    0.676914    0.577793    0.450669    11.00000    0.01621    0.02944 =
         0.02305   -0.01033    0.01559   -0.01192
O2    5    0.809415    0.767070    0.591168    11.00000    0.02318    0.01864 =
         0.01737   -0.00655    0.01662   -0.00377
O3    5    0.621752    1.089351    0.631716    11.00000    0.01490    0.01579 =
         0.01141   -0.00165    0.00100   -0.00530
O4    5    0.487243    0.787152    0.548965    11.00000    0.01676    0.00737 =
         0.01509    0.00656    0.00865    0.00180
F1    6    0.641804    0.498286    0.688011    11.00000    0.01607    0.01471 =
         0.01404   -0.00019   -0.00005   -0.00004
N1    4    0.569429    0.811945    0.827443    11.00000    0.01585    0.01301 =
         0.01776    0.00391    0.01408    0.00327
C1    1    0.452286    0.905037    0.784457    11.00000    0.02019    0.03525 =
         0.01557    0.00852    0.00898    0.00763
H1    2    0.434150    0.954486    0.718406    11.00000   -1.20000
C2    1    0.355903    0.910467    0.835516    11.00000    0.01093    0.03336 =
         0.01649    0.00363    0.00535    0.00876
H2    2    0.273650    0.972196    0.805115    11.00000   -1.20000
C3    1    0.383125    0.817557    0.939906    11.00000    0.00870    0.01175 =
         0.01437   -0.00286    0.00712   -0.00184
C4    1    0.505815    0.725631    0.986687    11.00000    0.02448    0.03002 =
         0.01377    0.00942    0.01036    0.00130
H4    2    0.528773    0.675101    1.055959    11.00000   -1.20000
C5    1    0.595351    0.722761    0.927599    11.00000    0.01828    0.02903 =
         0.02417    0.01190    0.01313    0.01045
H5    2    0.681594    0.663590    0.960824    11.00000   -1.20000
C6    1    0.781094    0.675412    0.500680    11.00000    0.01444    0.01305 =
         0.03349    0.00691    0.01916    0.00453
C7    1    0.537793    1.087731    0.523957    11.00000    0.01272    0.01087 =
         0.01739   -0.00128    0.01270    0.00080
HKLF 4
REM  a20180161_i14e in P21/n
REM R1 =  0.0339 for    1546 Fo > 4sig(Fo)  and  0.0451 for all    1846 data
REM    145 parameters refined using      0 restraints
END
;
 
# END of CIF
