# Supplementary material for: Ionothermal Synthesis of Cadmium Coordination Polymers: Ionic Liquid Effects on the Synthesis, Structural, and Thermal Characterization
Source: Molecules. 2019 Nov 9;24(22):4059. doi: 10.3390/molecules24224059 (PMC6891532; doi:10.3390/molecules24224059)
Supplement: Supplementary file 1 [file molecules-24-04059-s001.zip › archive_2_CdBpyNO3_2.cif]

#\#CIF_1.1
 
#  CIF produced by WinGX routine CIF_UPDATE
#  Created on 2019-09-19 at 12:59:58
#  Using CIFtbx version 3.0.4  1 Sep 2006
 
#  Dictionary name : cif_core.dic
#  Dictionary vers : 2.4.3
#  Request file    : c:\wingx\files\archive.reqdat
#  CIF files read  : a20190325_ip17_twin1_hklf4 project
 
#------------------ SECTION 1. GLOBAL INFORMATION ---------------------------#
 
data_global
 
#------------------ AUDIT DETAILS -------------------------------------------#
 
_audit_creation_date            2019-09-19
_audit_creation_method          'WinGX routine CIF_UPDATE'
_audit_conform_dict_name        cif_core.dic
_audit_conform_dict_version     2.4.3
_audit_conform_dict_location    ftp://ftp.iucr.org/pub/cif_core.dic
_audit_update_record            ?
 
#------------------ AUTHOR DETAILS -------------------------------------------#
 
# Name and address of author for correspondence
 
_publ_contact_author_name       'Serrano Larrea, Edurne'
_publ_contact_author_address
;
Dpto. Mineralog\'ia y Petrolog\'ia
Sarriena s/n, 48940 Leioa
Universidad del Pa\'is Vasco, UPV/EHU
;
_publ_contact_author_email       'edurne.serrano@ehu.eus'
_publ_contact_author_fax         '+34946013500'
_publ_contact_author_phone       '+34946015984'
 
loop_
_publ_author_name
_publ_author_address
'PerezF, I\~nigo'
;Dpto. Mineralog\'ia y Petrolog\'ia
Universidad del Pa\'is Vasco, UPV/EHU
B. Sarriena s/n
48940 Leioa
Spain
;
'Larrea, Edurne S.'
;Dpto. Mineralog\'ia y Petrolog\'ia
Universidad del Pa\'is Vasco, UPV/EHU
B. Sarriena s/n
48940 Leioa
Spain
;
'Baz\'an, Bego\~na'
;Dpto. Mineralog\'ia y Petrolog\'ia
Universidad del Pa\'is Vasco, UPV/EHU
B. Sarriena s/n
48940 Leioa
Spain
;
'Barandika, Gotzone'
;Dpto. Qu\'imica Inorg\'anica
Universidad del Pa\'is Vasco, UPV/EHU
B. Sarriena s/n
48940 Leioa
Spain
;
'Urtiaga, M. Karmele'
;Dpto. Mineralog\'ia y Petrolog\'ia
Universidad del Pa\'is Vasco, UPV/EHU
B. Sarriena s/n
48940 Leioa
Spain
;
'Arriortua, Mar\'ia  I.'
;Dpto. Mineralog\'ia y Petrolog\'ia
1.Universidad del Pa\'is Vasco, UPV/EHU
B. Sarriena s/n
48940 Leioa
Spain
2.BCMaterials (Basque Center for Materials, Applications & Nanostructures)
UPV/EHU Scientific Park, Martina Casiano Building, 3th floor, Sarriena s/n
48940 Leioa
Spain
;
 
# Insert blank lines between references
 
_publ_section_references
;
Cambridge Structural Database: Allen, F. R. (2002). Acta Cryst. B58, 380-388.
 
CrysAlis CCD, CrysAlis RED and associated programs: Oxford Diffraction (2006).
Program name(s). Oxford Diffraction Ltd, Abingdon, England.
 
enCIFer: Allen, F. H., Johnson, O., Shields, G. P., Smith, B. R. & Towler,
M. (2004). J. Appl. Cryst. 37, 335-338.
 
ORTEP-3: Farrugia, L. J. (2012). J. Appl. Cryst. 45, 849-854.

 
PLATON: Spek, A. L. (2009). Acta. Cryst. D65, 148-155.
 
SHELX: Sheldrick, G. M. (2008). Acta Cryst. A64, 112-122.
 
WinGX: Farrugia, L. J. (2012). J. Appl. Cryst. 45, 849-854.
  
;
 
#------------------  SECTION 2. COMPOUND(S) DETAILS -------------------------#
 
data_shelx
 
_audit_creation_date                    2019-09-19T12:59:58-00:00
_audit_creation_method                  'WinGX routine CIF_UPDATE'
_audit_conform_dict_name                cif_core.dic
_audit_conform_dict_version             2.4.3
_audit_conform_dict_location            ftp://ftp.iucr.org/pub/cif_core.dic
_publ_requested_category                FM
 
#----------------------------------------------------------------------------#
#                   CHEMICAL INFORMATION                                     #
#----------------------------------------------------------------------------#
 
_chemical_formula_moiety                'C10 H8 Cd N4 O6'
_chemical_formula_sum                   'C10 H8 Cd N4 O6'
_chemical_formula_weight                392.6
 
#----------------------------------------------------------------------------#
#                   UNIT CELL INFORMATION                                    #
#----------------------------------------------------------------------------#
 
_symmetry_cell_setting                  triclinic
_symmetry_space_group_name_H-M          'P -1'
_symmetry_space_group_name_Hall         '-P 1'
_symmetry_Int_Tables_number             2
loop_
    _symmetry_equiv_pos_as_xyz
'x, y, z'
'-x, -y, -z'
 
_cell_length_a                          7.8420(9)
_cell_length_b                          9.3142(12)
_cell_length_c                          10.1830(16)
_cell_angle_alpha                       72.724(13)
_cell_angle_beta                        68.977(13)
_cell_angle_gamma                       69.542(12)
_cell_volume                            637.85(17)
_cell_formula_units_Z                   2
_cell_measurement_temperature           150.0(1)
_cell_measurement_reflns_used           1747
_cell_measurement_theta_min             4.715
_cell_measurement_theta_max             74.286
 
#----------------------------------------------------------------------------#
#                   CRYSTAL INFORMATION                                      #
#----------------------------------------------------------------------------#
 
_exptl_crystal_description              tabular
_exptl_crystal_colour                   yellow
_exptl_crystal_size_max                 0.181
_exptl_crystal_size_mid                 0.072
_exptl_crystal_size_min                 0.0634
_exptl_crystal_density_diffrn           2.047
_exptl_crystal_F_000                    384
 
#----------------------------------------------------------------------------#
#                   ABSORPTION CORRECTION                                    #
#----------------------------------------------------------------------------#
 
_exptl_absorpt_coefficient_mu           14.104
_exptl_absorpt_correction_type          multi-scan
_exptl_absorpt_process_details
;
        CrysAlisPro 1.171.39.46 (Rigaku Oxford Diffraction, 2018)
        Empirical absorption correction using spherical harmonics,
 implemented in SCALE3 ABSPACK scaling algorithm.
;
_exptl_absorpt_correction_T_min         0.39658
_exptl_absorpt_correction_T_max         1
 
#----------------------------------------------------------------------------#
#                   DATA COLLECTION                                          #
#----------------------------------------------------------------------------#
 
_diffrn_source                          'micro-focus sealed X-ray tube'
_diffrn_source_type                     'SuperNova (Cu) X-ray Source'
_diffrn_ambient_temperature             150.0(1)
_diffrn_ambient_environment             N~2~
_diffrn_radiation_wavelength            1.54184
_diffrn_radiation_type                  CuK\a
_diffrn_radiation_monochromator         mirror
_diffrn_radiation_probe                 x-ray
_diffrn_detector                        'CCD plate'
_diffrn_detector_type                   Atlas
_diffrn_detector_area_resol_mean        5.2012
_diffrn_orient_matrix_type
                                'CrysAlisPro convention (1999,Acta A55,543-557)'
_diffrn_orient_matrix_ub_11             0.0622408
_diffrn_orient_matrix_ub_12             -0.0934885
_diffrn_orient_matrix_ub_13             -0.119121
_diffrn_orient_matrix_ub_21             0.014686
_diffrn_orient_matrix_ub_22             -0.1533275
_diffrn_orient_matrix_ub_23             0.1125129
_diffrn_orient_matrix_ub_31             -0.2091863
_diffrn_orient_matrix_ub_32             0.0127417
_diffrn_orient_matrix_ub_33             0.0217072
_diffrn_measurement_device              'four-circle diffractometer'
_diffrn_measurement_device_type
                                 'SuperNova, Single source at offset/far, Atlas'
_diffrn_measurement_method              '\w scans'
_diffrn_reflns_av_R_equivalents         0.0571
_diffrn_reflns_av_unetI/netI            0.0495
_diffrn_reflns_number                   2547
_diffrn_reflns_limit_h_min              -9
_diffrn_reflns_limit_h_max              9
_diffrn_reflns_limit_k_min              -11
_diffrn_reflns_limit_k_max              10
_diffrn_reflns_limit_l_min              -12
_diffrn_reflns_limit_l_max              12
_diffrn_reflns_theta_min                4.745
_diffrn_reflns_theta_max                74.993
_diffrn_reflns_theta_full               67.684
_diffrn_measured_fraction_theta_full
                                        0.991
_diffrn_measured_fraction_theta_max
                                        0.95
_diffrn_reflns_Laue_measured_fraction_full
                                        0.991
_diffrn_reflns_Laue_measured_fraction_max
                                        0.95
_diffrn_reflns_point_group_measured_fraction_full
                                        0.991
_diffrn_reflns_point_group_measured_fraction_max
                                        0.95
_reflns_Friedel_coverage                0
_reflns_number_total                    2547
_reflns_number_gt                       2200
_reflns_threshold_expression            'I > 2\s(I)'
 
#----------------------------------------------------------------------------#
#                   COMPUTER PROGRAMS USED                                   #
#----------------------------------------------------------------------------#
 
_computing_data_collection
                                     'CrysAlisPro 1.171.39.46 (Rigaku OD, 2018)'
_computing_cell_refinement
                                     'CrysAlisPro 1.171.39.46 (Rigaku OD, 2018)'
_computing_data_reduction
                                     'CrysAlisPro 1.171.39.46 (Rigaku OD, 2018)'
_computing_structure_solution		'SHELXT (Sheldrick, 2015)'   
_computing_structure_refinement         'SHELXL-2014/7 (Sheldrick, 2014)'
 
#----------------------------------------------------------------------------#
#                   STRUCTURE SOLUTION                                       #
#----------------------------------------------------------------------------#
 
_atom_sites_solution_hydrogens          geom
 
#----------------------------------------------------------------------------#
#                   REFINEMENT INFORMATION                                   #
#----------------------------------------------------------------------------#
 
_refine_special_details
;
 Refined as a 2-component twin.
;
_refine_ls_structure_factor_coef        Fsqd
_refine_ls_matrix_type                  full
_refine_ls_weighting_scheme             calc
_refine_ls_weighting_details
             'w=1/[\s^2^(Fo^2^)+(0.1181P)^2^+17.1827P] where P=(Fo^2^+2Fc^2^)/3'
_refine_ls_hydrogen_treatment           constr
_refine_ls_extinction_method            none
_refine_ls_number_reflns                2547
_refine_ls_number_parameters            191
_refine_ls_number_restraints            0
_refine_ls_R_factor_all                 0.0995
_refine_ls_R_factor_gt                  0.0911
_refine_ls_wR_factor_ref                0.2646
_refine_ls_wR_factor_gt                 0.2602
_refine_ls_goodness_of_fit_ref          1.121
_refine_ls_restrained_S_all             1.121
_refine_ls_shift/su_max                 0
_refine_ls_shift/su_mean                0
_refine_diff_density_max                4.798
_refine_diff_density_min                -2.119
_refine_diff_density_rms                0.36
 
#----------------------------------------------------------------------------#
#                   CONSTRAINTS AND RESTRAINTS                               #
#----------------------------------------------------------------------------#
 
 
#----------------------------------------------------------------------------#
#                   ATOMIC TYPES, COORDINATES AND THERMAL PARAMETERS         #
#----------------------------------------------------------------------------#
 
loop_
    _atom_type_symbol
    _atom_type_description
    _atom_type_scat_dispersion_real
    _atom_type_scat_dispersion_imag
    _atom_type_scat_source
C C 0.0181 0.0091 'International Tables Vol C Tables 4.2.6.8 and 6.1.1.4'
H H 0 0 'International Tables Vol C Tables 4.2.6.8 and 6.1.1.4'
N N 0.0311 0.018 'International Tables Vol C Tables 4.2.6.8 and 6.1.1.4'
O O 0.0492 0.0322 'International Tables Vol C Tables 4.2.6.8 and 6.1.1.4'
Ni Ni -3.0029 0.5091 'International Tables Vol C Tables 4.2.6.8 and 6.1.1.4'
Cd Cd 0.1185 4.6533 'International Tables Vol C Tables 4.2.6.8 and 6.1.1.4'
 
loop_
    _atom_site_label
    _atom_site_type_symbol
    _atom_site_fract_x
    _atom_site_fract_y
    _atom_site_fract_z
    _atom_site_U_iso_or_equiv
    _atom_site_adp_type
    _atom_site_occupancy
    _atom_site_site_symmetry_order
    _atom_site_calc_flag
    _atom_site_refinement_flags_posn
    _atom_site_refinement_flags_adp
    _atom_site_refinement_flags_occupancy
    _atom_site_disorder_assembly
    _atom_site_disorder_group
Cd1 Cd 0.22209(14) 0.51524(12) 1.02089(11) 0.0216(4) Uani 1 1 d . . . . .
N1 N 0.2406(18) 0.7075(14) 0.8225(13) 0.022(3) Uani 1 1 d . . . . .
N2 N 0.226(2) 1.3145(15) 0.2107(12) 0.025(3) Uani 1 1 d . . . . .
N3 N 0.219(2) 0.2857(18) 0.8326(16) 0.036(3) Uani 1 1 d . . . . .
N4 N 0.6784(18) 0.3221(16) 0.8220(15) 0.028(3) Uani 1 1 d . . . . .
C1 C 0.335(3) 0.6753(19) 0.6947(17) 0.031(4) Uani 1 1 d . . . . .
H1 H 0.402 0.5725 0.6862 0.037 Uiso 1 1 calc R U . . .
C2 C 0.338(3) 0.792(2) 0.5716(16) 0.031(4) Uani 1 1 d . . . . .
H2 H 0.408 0.7653 0.4824 0.038 Uiso 1 1 calc R U . . .
C3 C 0.242(2) 0.9420(19) 0.5796(16) 0.024(3) Uani 1 1 d . . . . .
C4 C 0.139(2) 0.976(2) 0.7176(18) 0.030(3) Uani 1 1 d . . . . .
H4 H 0.0704 1.0779 0.7293 0.035 Uiso 1 1 calc R U . . .
C5 C 0.145(2) 0.854(2) 0.8347(17) 0.029(3) Uani 1 1 d . . . . .
H5 H 0.0791 0.8754 0.9259 0.034 Uiso 1 1 calc R U . . .
C6 C 0.2361(19) 1.0719(17) 0.4501(16) 0.021(3) Uani 1 1 d . . . . .
C7 C 0.369(2) 1.0529(19) 0.3176(17) 0.025(3) Uani 1 1 d . . . . .
H7 H 0.4626 0.9591 0.3072 0.031 Uiso 1 1 calc R U . . .
C8 C 0.359(2) 1.1749(19) 0.2027(17) 0.025(3) Uani 1 1 d . . . . .
H8 H 0.4486 1.1613 0.1147 0.03 Uiso 1 1 calc R U . . .
C9 C 0.104(2) 1.333(2) 0.3386(18) 0.027(3) Uani 1 1 d . . . . .
H9 H 0.015 1.4298 0.3464 0.032 Uiso 1 1 calc R U . . .
C10 C 0.101(2) 1.219(2) 0.4589(18) 0.027(3) Uani 1 1 d . . . . .
H10 H 0.0111 1.2375 0.5457 0.032 Uiso 1 1 calc R U . . .
O1 O 0.1149(15) 0.4037(14) 0.8999(12) 0.030(2) Uani 1 1 d . . . . .
O2 O 0.265(2) 0.1563(17) 0.9055(16) 0.055(4) Uani 1 1 d . . . . .
O3 O 0.2578(18) 0.3106(17) 0.7011(13) 0.040(3) Uani 1 1 d . . . . .
O4 O 0.5580(14) 0.3965(13) 0.9143(12) 0.028(2) Uani 1 1 d . . . . .
O5 O 0.6408(19) 0.278(2) 0.7411(19) 0.058(4) Uani 1 1 d . . . . .
O6 O 0.8544(16) 0.3064(15) 0.8124(13) 0.035(3) Uani 1 1 d . . . . .
 
loop_
    _atom_site_aniso_label
    _atom_site_aniso_U_11
    _atom_site_aniso_U_22
    _atom_site_aniso_U_33
    _atom_site_aniso_U_23
    _atom_site_aniso_U_13
    _atom_site_aniso_U_12
Cd1 0.0214(5) 0.0242(6) 0.0162(6) 0.0004(4) -0.0047(4) -0.0068(4)
N1 0.025(7) 0.022(6) 0.017(6) 0.005(5) -0.007(5) -0.009(5)
N2 0.030(7) 0.026(6) 0.007(5) -0.001(5) 0.003(5) -0.005(5)
N3 0.035(7) 0.038(8) 0.026(7) -0.011(6) -0.002(6) -0.003(6)
N4 0.024(6) 0.032(7) 0.032(7) -0.010(6) -0.008(6) -0.010(5)
C1 0.049(11) 0.024(8) 0.017(8) -0.003(6) -0.008(7) -0.009(7)
C2 0.044(10) 0.035(9) 0.006(7) -0.004(6) 0.001(6) -0.008(7)
C3 0.017(7) 0.037(8) 0.021(7) 0.001(6) -0.004(6) -0.017(6)
C4 0.024(8) 0.033(8) 0.027(8) -0.007(7) 0.000(6) -0.008(7)
C5 0.020(8) 0.041(9) 0.020(8) -0.008(7) 0.000(6) -0.007(7)
C6 0.013(6) 0.024(7) 0.024(7) 0.001(6) -0.006(5) -0.004(5)
C7 0.021(8) 0.031(8) 0.024(8) -0.007(6) 0.000(6) -0.012(6)
C8 0.017(7) 0.029(8) 0.023(8) -0.005(6) 0.002(6) -0.007(6)
C9 0.012(7) 0.031(8) 0.034(9) -0.004(7) -0.006(6) -0.005(6)
C10 0.008(7) 0.037(9) 0.032(8) -0.006(7) -0.001(6) -0.008(6)
O1 0.025(5) 0.034(6) 0.029(6) -0.020(5) -0.005(5) 0.003(5)
O2 0.064(10) 0.034(7) 0.043(8) -0.002(6) -0.005(7) 0.002(7)
O3 0.032(6) 0.056(8) 0.025(6) -0.012(6) 0.000(5) -0.008(6)
O4 0.020(5) 0.036(6) 0.024(6) -0.008(5) -0.003(4) -0.005(4)
O5 0.036(7) 0.079(11) 0.076(11) -0.046(9) -0.012(7) -0.014(7)
O6 0.029(5) 0.043(7) 0.037(7) -0.020(5) -0.006(5) -0.009(5)
 
 
#----------------------------------------------------------------------------#
#                   MOLECULAR GEOMETRY                                       #
#----------------------------------------------------------------------------#
 
_geom_special_details
;
 All esds (except the esd in the dihedral angle between two l.s. planes)
 are estimated using the full covariance matrix.  The cell esds are taken
 into account individually in the estimation of esds in distances, angles
 and torsion angles; correlations between esds in cell parameters are only
 used when they are defined by crystal symmetry.  An approximate (isotropic)
 treatment of cell esds is used for estimating esds involving l.s. planes.
;
loop_
    _geom_bond_atom_site_label_1
    _geom_bond_atom_site_label_2
    _geom_bond_distance
    _geom_bond_site_symmetry_2
    _geom_bond_publ_flag
Cd1 N2 2.256(12) 1_546 ?
Cd1 N1 2.265(12) . ?
Cd1 O1 2.328(11) . ?
Cd1 O1 2.375(10) 2_567 ?
Cd1 O4 2.442(10) . ?
Cd1 O4 2.493(11) 2_667 ?
Cd1 O6 2.500(11) 2_667 ?
N1 C1 1.31(2) . ?
N1 C5 1.32(2) . ?
N2 C9 1.33(2) . ?
N2 C8 1.36(2) . ?
N2 Cd1 2.256(12) 1_564 ?
N3 O2 1.22(2) . ?
N3 O3 1.230(19) . ?
N3 O1 1.328(17) . ?
N4 O5 1.182(19) . ?
N4 O4 1.244(16) . ?
N4 O6 1.306(17) . ?
C1 C2 1.39(2) . ?
C2 C3 1.35(2) . ?
C3 C4 1.41(2) . ?
C3 C6 1.50(2) . ?
C4 C5 1.39(2) . ?
C6 C7 1.39(2) . ?
C6 C10 1.41(2) . ?
C7 C8 1.37(2) . ?
C9 C10 1.36(2) . ?
O1 Cd1 2.375(10) 2_567 ?
O4 Cd1 2.493(11) 2_667 ?
O6 Cd1 2.500(11) 2_667 ?
 
loop_
    _geom_angle_atom_site_label_1
    _geom_angle_atom_site_label_2
    _geom_angle_atom_site_label_3
    _geom_angle
    _geom_angle_site_symmetry_1
    _geom_angle_site_symmetry_3
    _geom_angle_publ_flag
N2 Cd1 N1 175.8(4) 1_546 . ?
N2 Cd1 O1 94.7(5) 1_546 . ?
N1 Cd1 O1 85.2(5) . . ?
N2 Cd1 O1 90.4(5) 1_546 2_567 ?
N1 Cd1 O1 93.6(4) . 2_567 ?
O1 Cd1 O1 73.4(4) . 2_567 ?
N2 Cd1 O4 89.0(4) 1_546 . ?
N1 Cd1 O4 86.8(4) . . ?
O1 Cd1 O4 94.6(4) . . ?
O1 Cd1 O4 167.9(4) 2_567 . ?
N2 Cd1 O4 90.2(5) 1_546 2_667 ?
N1 Cd1 O4 88.5(4) . 2_667 ?
O1 Cd1 O4 159.9(3) . 2_667 ?
O1 Cd1 O4 126.1(4) 2_567 2_667 ?
O4 Cd1 O4 66.0(4) . 2_667 ?
N2 Cd1 O6 88.2(5) 1_546 2_667 ?
N1 Cd1 O6 94.1(5) . 2_667 ?
O1 Cd1 O6 148.5(4) . 2_667 ?
O1 Cd1 O6 75.3(4) 2_567 2_667 ?
O4 Cd1 O6 116.8(4) . 2_667 ?
O4 Cd1 O6 50.9(3) 2_667 2_667 ?
C1 N1 C5 119.3(14) . . ?
C1 N1 Cd1 121.0(11) . . ?
C5 N1 Cd1 119.5(10) . . ?
C9 N2 C8 117.2(13) . . ?
C9 N2 Cd1 120.4(11) . 1_564 ?
C8 N2 Cd1 122.2(10) . 1_564 ?
O2 N3 O3 123.3(15) . . ?
O2 N3 O1 117.9(14) . . ?
O3 N3 O1 118.7(15) . . ?
O5 N4 O4 123.9(13) . . ?
O5 N4 O6 121.2(13) . . ?
O4 N4 O6 114.6(12) . . ?
N1 C1 C2 121.4(15) . . ?
C3 C2 C1 121.0(15) . . ?
C2 C3 C4 117.5(15) . . ?
C2 C3 C6 123.3(14) . . ?
C4 C3 C6 119.2(15) . . ?
C5 C4 C3 117.9(15) . . ?
N1 C5 C4 122.9(15) . . ?
C7 C6 C10 117.5(14) . . ?
C7 C6 C3 120.9(14) . . ?
C10 C6 C3 121.5(14) . . ?
C8 C7 C6 118.9(15) . . ?
N2 C8 C7 123.4(14) . . ?
N2 C9 C10 123.8(15) . . ?
C9 C10 C6 119.1(15) . . ?
N3 O1 Cd1 125.2(9) . . ?
N3 O1 Cd1 125.8(10) . 2_567 ?
Cd1 O1 Cd1 106.6(4) . 2_567 ?
N4 O4 Cd1 147.0(9) . . ?
N4 O4 Cd1 98.0(8) . 2_667 ?
Cd1 O4 Cd1 114.0(4) . 2_667 ?
N4 O6 Cd1 95.9(8) . 2_667 ?
 
_iucr_refine_instructions_details
;
    shelx.res created by SHELXL-2014/7
TITL a20190325_ip17_twin1_hklf4_a.res in P-1
CELL  1.54184   7.8420   9.3142  10.1830   72.724   68.977   69.542
ZERR     1.00   0.0009   0.0012   0.0016    0.013    0.013    0.012
LATT   1
SFAC  C    H    N    O    NI   CD
UNIT  10 10 2 4 1 1
MERG   2
FMAP   2   53   53
PLAN   20
ACTA
BOND
LIST   4
L.S.  10
WGHT    0.118100   17.182701
BASF   0.49306
FVAR       5.23913
CD1   6    0.222091    0.515239    1.020886    11.00000    0.02137    0.02418 =
         0.01618    0.00035   -0.00471   -0.00675
N1    3    0.240551    0.707498    0.822487    11.00000    0.02519    0.02152 =
         0.01735    0.00489   -0.00750   -0.00909
N2    3    0.225854    1.314476    0.210651    11.00000    0.02963    0.02623 =
         0.00718   -0.00054    0.00300   -0.00514
N3    3    0.219126    0.285723    0.832579    11.00000    0.03482    0.03795 =
         0.02572   -0.01069   -0.00178   -0.00317
N4    3    0.678439    0.322099    0.822041    11.00000    0.02406    0.03241 =
         0.03161   -0.00983   -0.00761   -0.01020
C1    1    0.335347    0.675300    0.694707    11.00000    0.04918    0.02383 =
         0.01739   -0.00281   -0.00820   -0.00884
AFIX  43
H1    2    0.402039    0.572485    0.686163    11.00000   -1.20000
AFIX   0
C2    1    0.338401    0.791549    0.571560    11.00000    0.04384    0.03505 =
         0.00606   -0.00429    0.00065   -0.00804
AFIX  43
H2    2    0.408010    0.765337    0.482394    11.00000   -1.20000
AFIX   0
C3    1    0.241731    0.941951    0.579610    11.00000    0.01719    0.03737 =
         0.02050    0.00118   -0.00385   -0.01745
C4    1    0.139383    0.976319    0.717569    11.00000    0.02380    0.03254 =
         0.02711   -0.00675   -0.00013   -0.00804
AFIX  43
H4    2    0.070386    1.077874    0.729340    11.00000   -1.20000
AFIX   0
C5    1    0.145154    0.853863    0.834683    11.00000    0.02028    0.04108 =
         0.02013   -0.00774   -0.00034   -0.00728
AFIX  43
H5    2    0.079087    0.875402    0.925943    11.00000   -1.20000
AFIX   0
C6    1    0.236091    1.071903    0.450090    11.00000    0.01267    0.02393 =
         0.02399    0.00103   -0.00589   -0.00450
C7    1    0.368912    1.052917    0.317569    11.00000    0.02136    0.03075 =
         0.02396   -0.00679    0.00005   -0.01217
AFIX  43
H7    2    0.462573    0.959075    0.307248    11.00000   -1.20000
AFIX   0
C8    1    0.359214    1.174878    0.202662    11.00000    0.01675    0.02883 =
         0.02324   -0.00530    0.00188   -0.00718
AFIX  43
H8    2    0.448634    1.161261    0.114691    11.00000   -1.20000
AFIX   0
C9    1    0.103622    1.333179    0.338628    11.00000    0.01244    0.03138 =
         0.03413   -0.00369   -0.00635   -0.00496
AFIX  43
H9    2    0.014988    1.429800    0.346421    11.00000   -1.20000
AFIX   0
C10   1    0.100765    1.218993    0.458930    11.00000    0.00838    0.03696 =
         0.03166   -0.00561   -0.00115   -0.00797
AFIX  43
H10   2    0.011050    1.237515    0.545684    11.00000   -1.20000
AFIX   0
O1    4    0.114870    0.403682    0.899908    11.00000    0.02517    0.03358 =
         0.02852   -0.01958   -0.00514    0.00315
O2    4    0.264894    0.156294    0.905515    11.00000    0.06415    0.03361 =
         0.04281   -0.00230   -0.00492    0.00162
O3    4    0.257818    0.310589    0.701077    11.00000    0.03248    0.05606 =
         0.02485   -0.01161    0.00040   -0.00835
O4    4    0.557972    0.396536    0.914314    11.00000    0.02028    0.03582 =
         0.02388   -0.00829   -0.00272   -0.00524
O5    4    0.640786    0.277911    0.741100    11.00000    0.03579    0.07915 =
         0.07633   -0.04632   -0.01172   -0.01398
O6    4    0.854384    0.306363    0.812397    11.00000    0.02932    0.04297 =
         0.03674   -0.01977   -0.00574   -0.00929
HKLF    5
REM  a20190325_ip17_twin1_hklf4_a.res in P-1
REM R1 =  0.0911 for    2200 Fo > 4sig(Fo)  and  0.0995 for all    2547 data
REM    191 parameters refined using      0 restraints
END
;
 
# END of CIF
